# Supplementary material for: Food Neophobia in Brazilian Children: A Nationwide Cross-Sectional Study Comparing Neurodivergent and Neurotypical Children with and Without Dietary Restrictions
Source: Nutrients. 2025 Apr 11;17(8):1327. doi: 10.3390/nu17081327 (PMC12030263; doi:10.3390/nu17081327)
Supplement: Supplementary file 1 [file nutrients-17-01327-s001.zip]

Archive with 1 entries (1 files):
- nutrients-3564446-supplementary.pdf
